# Supplementary material for: Reviving ghost alleles: Genetically admixed coyotes along the American Gulf Coast are critical for saving the endangered red wolf
Source: Sci Adv. 2022 Jun 29;8(26):eabn7731. doi: 10.1126/sciadv.abn7731 (PMC9242586; doi:10.1126/sciadv.abn7731)
Supplement: Supplementary file 2 — Tables S1 and S2 [file sciadv.abn7731_tables_s1_and_s2.zip]

Archive with 2 entries (2 files):
- sciadv.abn7731_table_s1.xlsx
- sciadv.abn7731_table_s2.xlsx
